# Supplementary material for: Insight into the Morphological Properties of Nano-Kaolinite (Nanoscrolls and Nanosheets) on Its Qualification as Delivery Structure of Oxaliplatin: Loading, Release, and Kinetic Studies
Source: Molecules. 2023 Jul 1;28(13):5158. doi: 10.3390/molecules28135158 (PMC10343709; doi:10.3390/molecules28135158)
Supplement: Supplementary file 1 [file molecules-28-05158-s001.zip]

Archive with 1 entries (1 files):
- molecules-2447116-supplementary.pdf
